# Supplementary material for: The IRE1α/XBP1 signaling axis drives myoblast fusion in adult skeletal muscle
Source: EMBO Rep. 2024 Jul 9;25(8):3627–50. doi: 10.1038/s44319-024-00197-4 (PMC11316051; doi:10.1038/s44319-024-00197-4)
Supplement: Supplementary file 4 — Source data Fig. 1 [file 44319_2024_197_MOESM4_ESM.zip]

Archive with 52 entries (46 files):
- Figure 1/
- Figure 1/1A/
- Figure 1/1A/Injured_DAPI.tif
- Figure 1/1A/Injured_DAPI_with_box.tif
- Figure 1/1A/Injured_Merged.tif
- Figure 1/1A/Injured_Merged_with_box.tif
- Figure 1/1A/Injured_p-IRE1a.tif
- Figure 1/1A/Injured_p-IRE1a_with_box.tif
- Figure 1/1A/Injured_Pax7.tif
- Figure 1/1A/Injured_Pax7_with_box.tif
- Figure 1/1A/Uninjured_DAPI.tif
- Figure 1/1A/Uninjured_DAPI_with_box.tif
- Figure 1/1A/Uninjured_Merged.tif
- Figure 1/1A/Uninjured_Merged_with_box.tif
- Figure 1/1A/Uninjured_p-IRE1a.tif
- Figure 1/1A/Uninjured_p-IRE1a_with_box.tif
- Figure 1/1A/Uninjured_Pax7.tif
- Figure 1/1A/Uninjured_Pax7_with_box.tif
- Figure 1/1B/
- Figure 1/1B/1B_Quantification.xlsx
- Figure 1/1C/
- Figure 1/1C/Staining-DAPI-Lower Panel.tif
- Figure 1/1C/Staining-DAPI-Upper Panel.tif
- Figure 1/1C/Staining-IRE1a-Lower Panel.tif
- Figure 1/1C/Staining-Merged-Lower Panel.tif
- Figure 1/1C/Staining-Merged-Upper Panel.tif
- Figure 1/1C/Staining-p-IRE1a-Upper Panel.tif
- Figure 1/1C/Staining-Pax7-Lower Panel.tif
- Figure 1/1C/Staining-Pax7-Upper Panel.tif
- Figure 1/1D/
- Figure 1/1D/A01 unstained.fcs
- Figure 1/1D/A02 PE stained.fcs
- Figure 1/1D/A04 a 7 integrin.fcs
- Figure 1/1D/A06 only IRE 1 FITC.fcs
- Figure 1/1D/B06 IRE1 a7 integrin s1.fcs
- Figure 1/1D/B07 IRE1 a7 integrin s2.fcs
- Figure 1/1D/B08 IRE1 a7 integrin s3.fcs
- Figure 1/1D/C06 p IRE1 a7 integrin s1.fcs
- Figure 1/1D/C07 p IRE1 a7 integrin s2.fcs
- Figure 1/1D/C08 p IRE1 a7 integrin s3.fcs
- Figure 1/1D/IRE1a.tif
- Figure 1/1D/p-IRE1a.tif
- Figure 1/1D/Unstained.tif
- Figure 1/1E/
- Figure 1/1E/Western blot with annotation.pptx
- Figure 1/1E/Western-GAPDH.tif
- Figure 1/1E/Western-MyHC.tif
- Figure 1/1E/Western-Myogenin.tif
- Figure 1/1E/Western-p-IRE1.tif
- Figure 1/1E/Western-Pax7.tif
- Figure 1/1E/Western-sXBP1.tif
- Figure 1/1E/Western-Total IRE1a.tif
