# Supplementary material for: The IRE1α/XBP1 signaling axis drives myoblast fusion in adult skeletal muscle
Source: EMBO Rep. 2024 Jul 9;25(8):3627–50. doi: 10.1038/s44319-024-00197-4 (PMC11316051; doi:10.1038/s44319-024-00197-4)
Supplement: Supplementary file 4 — Source data Fig. 1 [file 44319_2024_197_MOESM4_ESM.zip › Figure 1/1B/1B_Quantification.xlsx]

## Sheet: Sheet1
Fig 1B
		Ern1 f/f UI				Ern1 f/f 5d-I
	Pax7+p-IRE1+ double positive cells	37.5	27.27	36.36		86.79	82.95	77.25
	Unpaired t test
	P value	0.0003
	P value summary	***
	Significantly different (P < 0.05)?	Yes
	One- or two-tailed P value?	Two-tailed
	t, df	t=11.41, df=4
