# Supplementary material for: The IRE1α/XBP1 signaling axis drives myoblast fusion in adult skeletal muscle
Source: EMBO Rep. 2024 Jul 9;25(8):3627–50. doi: 10.1038/s44319-024-00197-4 (PMC11316051; doi:10.1038/s44319-024-00197-4)
Supplement: Supplementary file 5 — Source data Fig. 2 [file 44319_2024_197_MOESM5_ESM.zip]

Archive with 37 entries (32 files):
- Figure 2/
- Figure 2/2C-E and G-H/
- Figure 2/2C-E and G-H/2C-E and G-H-quantification.xlsx
- Figure 2/2F/
- Figure 2/2F/HE staining 0 and 5 days/
- Figure 2/2F/HE staining 0 and 5 days/Ern1 fl fl 0 day_1.tif
- Figure 2/2F/HE staining 0 and 5 days/Ern1 fl fl 0 day_2.tif
- Figure 2/2F/HE staining 0 and 5 days/Ern1 fl fl 0 day_3.tif
- Figure 2/2F/HE staining 0 and 5 days/Ern1 fl fl 0 day_Representative image with box.tiff
- Figure 2/2F/HE staining 0 and 5 days/Ern1 fl fl 0 day_Representative image.tif
- Figure 2/2F/HE staining 0 and 5 days/Ern1 fl fl 5 days_1.tif
- Figure 2/2F/HE staining 0 and 5 days/Ern1 fl fl 5 days_2.tif
- Figure 2/2F/HE staining 0 and 5 days/Ern1 fl fl 5 days_3.tif
- Figure 2/2F/HE staining 0 and 5 days/Ern1 fl fl 5 days_Representative image with box.tiff
- Figure 2/2F/HE staining 0 and 5 days/Ern1 fl fl 5 days_Representative image.tif
- Figure 2/2F/HE staining 0 and 5 days/Ern1 scKO 0 day_1.tif
- Figure 2/2F/HE staining 0 and 5 days/Ern1 scKO 0 day_2.tif
- Figure 2/2F/HE staining 0 and 5 days/Ern1 scKO 0 day_Representative image with box.tiff
- Figure 2/2F/HE staining 0 and 5 days/Ern1 scKO 0 day_Representative image.tif
- Figure 2/2F/HE staining 0 and 5 days/Ern1 scKO 5 days_1.tif
- Figure 2/2F/HE staining 0 and 5 days/Ern1 scKO 5 days_2.tif
- Figure 2/2F/HE staining 0 and 5 days/Ern1 scKO 5 days_3.tif
- Figure 2/2F/HE staining 0 and 5 days/Ern1 scKO 5 days_4.tif
- Figure 2/2F/HE staining 0 and 5 days/Ern1 scKO 5 days_Representative image with box.tiff
- Figure 2/2F/HE staining 0 and 5 days/Ern1 scKO 5 days_Representative image.tif
- Figure 2/2F/HE staining 14 days/
- Figure 2/2F/HE staining 14 days/Ern1 ff 14d-Injured Representative image with box.tiff
- Figure 2/2F/HE staining 14 days/Ern1 ff 14d-Injured Representative image.tif
- Figure 2/2F/HE staining 14 days/Ern1 ff 14d-Injured-1.tif
- Figure 2/2F/HE staining 14 days/Ern1 ff 14d-Injured-2.tif
- Figure 2/2F/HE staining 14 days/Ern1 ff 14d-Injured-3.tif
- Figure 2/2F/HE staining 14 days/Ern1scKO 14d-Injured Representative image with box.tiff
- Figure 2/2F/HE staining 14 days/Ern1scKO 14d-Injured Representative image.tif
- Figure 2/2F/HE staining 14 days/Ern1scKO 14d-Injured-1.tif
- Figure 2/2F/HE staining 14 days/Ern1scKO 14d-Injured-2.tif
- Figure 2/2F/HE staining 14 days/Ern1scKO 14d-Injured-3.tif
- Figure 2/2F/HE staining 14 days/Ern1scKO 14d-Injured-4.tif
