# Supplementary material for: The IRE1α/XBP1 signaling axis drives myoblast fusion in adult skeletal muscle
Source: EMBO Rep. 2024 Jul 9;25(8):3627–50. doi: 10.1038/s44319-024-00197-4 (PMC11316051; doi:10.1038/s44319-024-00197-4)
Supplement: Supplementary file 5 — Source data Fig. 2 [file 44319_2024_197_MOESM5_ESM.zip › Figure 2/2C-E and G-H/2C-E and G-H-quantification.xlsx]

## Sheet: Fig.2C
	Figure 2C
	Body weight (g)												Unpaired t test
													P value	0.68
	IRE1 Pax7 cref/f					IRE1 Pax7 creko							P value summary	ns
	23	26.8	27.4			26.6	24.3	24.2	25.5				Significantly different (P < 0.05)?	No
													One- or two-tailed P value?	Two-tailed
													t, df	t=0.4375, df=5

## Sheet: Fig.2D
	Figure 2D
	TA muscle weight (mg/g)
		IRE1 Pax7 cref/f					IRE1 Pax7 creko
	UI	1.66522	1.52612	1.58759			1.55639	1.67901	1.70661	1.65098
	5d-I	1.38261	1.33209	1.35401			1.05639	1.14403	1.02893	1.24314
					Tukey's multiple comparisons test	Predicted (LS) mean diff.	95.00% CI of diff.	Significant?	Summary	Adjusted P Value
					UI:IRE1 Pax7 cref/f vs. UI:IRE1 Pax7 creko	-0.05527	-0.2236 to 0.1130	No	ns	0.7503
					UI:IRE1 Pax7 cref/f vs. I:IRE1 Pax7 cref/f	0.2367	0.05684 to 0.4166	Yes	*	0.0109
					UI:IRE1 Pax7 cref/f vs. I:IRE1 Pax7 creko	0.4749	0.3066 to 0.6431	Yes	****	<0.0001
					UI:IRE1 Pax7 creko vs. I:IRE1 Pax7 cref/f	0.292	0.1237 to 0.4603	Yes	**	0.0016
					UI:IRE1 Pax7 creko vs. I:IRE1 Pax7 creko	0.5301	0.3743 to 0.6859	Yes	****	<0.0001
					I:IRE1 Pax7 cref/f vs. I:IRE1 Pax7 creko	0.2381	0.06984 to 0.4064	Yes	**	0.0068

## Sheet: Fig.2E
	Figure 2E
	TA weight loss (%)
	IRE1 Pax7 cref/f					IRE1 Pax7 creko
	16.9713	12.7139	14.7126			32.1256	31.8627	39.7094	24.7031
			Unpaired t test
			P value	0.0059
			P value summary	**
			Significantly different (P < 0.05)?	Yes
			One- or two-tailed P value?	Two-tailed
			t, df	t=4.591, df=5

## Sheet: Fig.2G
	Figure 2G
	Avg myofiber CSA at 5dpi (μm2)
	IRE1 Pax7 cref/f						IRE1 Pax7 creko
	833.312	1004.5	737.693				623.586	633.998	670.142	519.583	453.987
				Unpaired t test
				P value	0.012
				P value summary	*
				Significantly different (P < 0.05)?	Yes
				One- or two-tailed P value?	Two-tailed
				t, df	t=3.552, df=6

## Sheet: Fig.2H
	Figure 2H
	Avg myofiber CSA at 14dpi (μm2)
	IRE1 Pax7cref/f						IRE1 Pax7creKO
	2478.64	2516.5	2615.55	2585.13	2491.49		1824.86	1216.01	1740.77	1559.03
				Unpaired t test
				P value	0.0001
				P value summary	***
				Significantly different (P < 0.05)?	Yes
				One- or two-tailed P value?	Two-tailed
				t, df	t=7.781, df=7
