# Supplementary material for: The IRE1α/XBP1 signaling axis drives myoblast fusion in adult skeletal muscle
Source: EMBO Rep. 2024 Jul 9;25(8):3627–50. doi: 10.1038/s44319-024-00197-4 (PMC11316051; doi:10.1038/s44319-024-00197-4)
Supplement: Supplementary file 6 — Source data Fig. 3 [file 44319_2024_197_MOESM6_ESM.zip]

Archive with 31 entries (25 files):
- Figure 3/
- Figure 3/3A/
- Figure 3/3A/eMyHC-Laminin staining images/
- Figure 3/3A/eMyHC-Laminin staining images/Ern1 fl fl Uninjured_1.tif
- Figure 3/3A/eMyHC-Laminin staining images/Ern1 fl fl Uninjured_Representative image with box.tiff
- Figure 3/3A/eMyHC-Laminin staining images/Ern1 fl fl Uninjured_Representative image.tif
- Figure 3/3A/eMyHC-Laminin staining images/Ern1 scKO Uninjured_1.tif
- Figure 3/3A/eMyHC-Laminin staining images/Ern1 scKO Uninjured_2.tif
- Figure 3/3A/eMyHC-Laminin staining images/Ern1 scKO Uninjured_Representative image with box.tiff
- Figure 3/3A/eMyHC-Laminin staining images/Ern1 scKO Uninjured_Representative image.tif
- Figure 3/3A/eMyHC-Laminin staining images/Ern1flfl-Injured-Representative image with box.tif
- Figure 3/3A/eMyHC-Laminin staining images/Ern1flfl-Injured-Representative image with box.tiff
- Figure 3/3A/eMyHC-Laminin staining images/Ern1scko-Injured-2.tif
- Figure 3/3A/eMyHC-Laminin staining images/Ern1scko-Injured-Representative image with box.tif
- Figure 3/3A/eMyHC-Laminin staining images/Ern1scko-Injured-Representative image with box.tiff
- Figure 3/3B-D/
- Figure 3/3B-D/3B-D-eMyHC image quantification.xlsx
- Figure 3/3E-F/
- Figure 3/3E-F/GAPDH.tif
- Figure 3/3E-F/MyoD.tif
- Figure 3/3E-F/Myogenin.tif
- Figure 3/3E-F/Pax7.tif
- Figure 3/3E-F/Total IRE1a.tif
- Figure 3/3E-F/Western blot quantification.xlsx
- Figure 3/3E-F/Western blot with annotation.pptx
- Figure 3/3G/
- Figure 3/3G/Western Blot with annotation.pptx
- Figure 3/3G/Western-GAPDH.tif
- Figure 3/3G/Western-IRE1a.tif
- Figure 3/3G/Western-MyHC.tif
- Figure 3/3G/Western-Myogenin.tif
