# Supplementary material for: The IRE1α/XBP1 signaling axis drives myoblast fusion in adult skeletal muscle
Source: EMBO Rep. 2024 Jul 9;25(8):3627–50. doi: 10.1038/s44319-024-00197-4 (PMC11316051; doi:10.1038/s44319-024-00197-4)
Supplement: Supplementary file 6 — Source data Fig. 3 [file 44319_2024_197_MOESM6_ESM.zip › Figure 3/3B-D/3B-D-eMyHC image quantification.xlsx]

## Sheet: Fig3B
Quantification
Figure 3B		IRE1 Pax7 cref/f					IRE1 Pax7 creko
% eMyHC+ cells per laminin+ myofiber		91.7749	85.3503	86.4224	80.9524		81.3123	63.6213	83.2168	76.6308
			Unpaired t test
			P value	0.0913
			P value summary	ns
			Significantly different (P < 0.05)?	No
			One- or two-tailed P value?	Two-tailed
			t, df	t=2.009, df=6

## Sheet: Fig3C
	Figure 3C
	eMyHC+ cells laminin+ Average CSA (μm2)
	IRE1 Pax7 cref/f						IRE1 Pax7 creko
	909.081	687.396	786.056	967.255			516.391	351.461	454.64	291.223
			Unpaired t test
			P value	0.0017
			P value summary	**
			Significantly different (P < 0.05)?	Yes
			One- or two-tailed P value?	Two-tailed
			t, df	t=5.390, df=6

## Sheet: Fig3D
	Figure 3D
	eMyHC+ / laminin+ myofiber with ≥ 2 nuclei (%)
	IRE1 Pax7 cref/f					IRE1 Pax7 creko
	18.3261	16.1056	19.5043	14.518		5.23256	3.46725	1.81818	2.15326
		Unpaired t test
		P value	<0.0001
		P value summary	****
		Significantly different (P < 0.05)?	Yes
		One- or two-tailed P value?	Two-tailed
		t, df	t=10.27, df=6
