# Supplementary material for: The IRE1α/XBP1 signaling axis drives myoblast fusion in adult skeletal muscle
Source: EMBO Rep. 2024 Jul 9;25(8):3627–50. doi: 10.1038/s44319-024-00197-4 (PMC11316051; doi:10.1038/s44319-024-00197-4)
Supplement: Supplementary file 6 — Source data Fig. 3 [file 44319_2024_197_MOESM6_ESM.zip › Figure 3/3E-F/Western blot quantification.xlsx]

## Sheet: WB quantification
Figure 3F	Protein levels
	Pax7
	Ern1 f/f UI	Ern1 scKO UI	Ern1 f/f 5d-I	Ern1 scKO 5d-I
	1.06687	1.1829	10.1547	6.36134
	1.12718	0.562508	11.0434	8.32895
	0.616564	0.376175	8.98346	14.1075
	1.18939		13.672
Tukey's multiple comparisons test	Mean Diff.	95.00% CI of diff.	Below threshold?	Summary	Adjusted P Value
Ern1 f/f UI vs. Ern1 scKO UI	-0.1902	-6.104 to 5.723	No	ns	0.9995
Ern1 f/f UI vs. Ern1 f/f 5d-I	-9.963	-15.25 to -4.674	Yes	**	0.0019
Ern1 f/f UI vs. Ern1 scKO 5d-I	-9.082	-15.00 to -3.169	Yes	**	0.006
Ern1 scKO UI vs. Ern1 f/f 5d-I	-9.773	-15.69 to -3.860	Yes	**	0.004
Ern1 scKO UI vs. Ern1 scKO 5d-I	-8.892	-15.00 to -2.785	Yes	**	0.008
Ern1 f/f 5d-I vs. Ern1 scKO 5d-I	0.8812	-5.032 to 6.795	No	ns	0.9581
	MyoD
	Ern1 f/f UI	Ern1 scKO UI	Ern1 f/f 5d-I	Ern1 scKO 5d-I
	1.07538	1.48963	9.19899	7.71641
	1.20919	0.610524	11.4686	11.8246
	0.709128	0.499384	8.63593	17.392
	1.00631		14.1357
Tukey's multiple comparisons test	Mean Diff.	95.00% CI of diff.	Below threshold?	Summary	Adjusted P Value
Group A vs. Group B	-0.4135	-7.510 to 6.683	No	ns	0.9972
Group A vs. Group C	-9.86	-16.21 to -3.512	Yes	**	0.0056
Group A vs. Group D	-11.86	-18.95 to -4.761	Yes	**	0.0037
Group B vs. Group C	-9.446	-16.54 to -2.350	Yes	*	0.0129
Group B vs. Group D	-11.44	-18.77 to -4.115	Yes	**	0.0055
Group C vs. Group D	-1.998	-9.095 to 5.098	No	ns	0.7896
	Myog
	Ern1 f/f UI	Ern1 scKO UI	Ern1 f/f 5d-I	Ern1 scKO 5d-I
	0.730455	1.0706	10.0969	10.3965
	0.973759	0.413672	11.2284	14.0139
	0.618312	0.875614	7.67046	15.006
	1.67747		14.2486
Tukey's multiple comparisons test	Mean Diff.	95.00% CI of diff.	Below threshold?	Summary	Adjusted P Value
Group A vs. Group B	-0.4725	-5.047 to 4.102	No	ns	0.9851
Group A vs. Group C	-9.811	-13.90 to -5.720	Yes	***	0.0004
Group A vs. Group D	-12.82	-17.40 to -8.250	Yes	***	0.0002
Group B vs. Group C	-9.339	-13.91 to -4.764	Yes	**	0.0011
Group B vs. Group D	-12.35	-17.08 to -7.628	Yes	***	0.0002
Group C vs. Group D	-3.014	-7.588 to 1.561	No	ns	0.2179
	IRE1a
	Ern1 f/f UI	Ern1 scKO UI	Ern1 f/f 5d-I	Ern1 scKO 5d-I
	0.538357	0.175868	8.87371	2.92346
	1.58803	0.369041	7.07711	4.56006
	0.633382	0.475995	9.178	4.66285
	1.24023		5.21589
Tukey's multiple comparisons test	Mean Diff.	95.00% CI of diff.	Below threshold?	Summary	Adjusted P Value
Group A vs. Group B	1.015	-1.953 to 3.982	No	ns	0.6833
Group A vs. Group C	-6.586	-9.240 to -3.932	Yes	***	0.0003
Group A vs. Group D	-2.694	-5.661 to 0.2735	No	ns	0.0744
Group B vs. Group C	-7.601	-10.57 to -4.634	Yes	***	0.0003
Group B vs. Group D	-3.708	-6.773 to -0.6439	Yes	*	0.0208
Group C vs. Group D	3.892	0.9251 to 6.860	Yes	*	0.0139
