# Supplementary material for: The IRE1α/XBP1 signaling axis drives myoblast fusion in adult skeletal muscle
Source: EMBO Rep. 2024 Jul 9;25(8):3627–50. doi: 10.1038/s44319-024-00197-4 (PMC11316051; doi:10.1038/s44319-024-00197-4)
Supplement: Supplementary file 7 — Source data Fig. 4 [file 44319_2024_197_MOESM7_ESM.zip]

Archive with 49 entries (35 files):
- Figure 4/
- Figure 4/4A-C/
- Figure 4/4A-C/4A/
- Figure 4/4A-C/4A/EdU-Laminin staining images/
- Figure 4/4A-C/4A/EdU-Laminin staining images/Ern1 flfl -2.tif
- Figure 4/4A-C/4A/EdU-Laminin staining images/Ern1 flfl -3.tif
- Figure 4/4A-C/4A/EdU-Laminin staining images/Ern1 flfl Representative image with box.tiff
- Figure 4/4A-C/4A/EdU-Laminin staining images/Ern1 flfl Representative image.tif
- Figure 4/4A-C/4A/EdU-Laminin staining images/Ern1 scko -2.tif
- Figure 4/4A-C/4A/EdU-Laminin staining images/Ern1 scko -3.tif
- Figure 4/4A-C/4A/EdU-Laminin staining images/Ern1 scko Representative image with box.tiff
- Figure 4/4A-C/4A/EdU-Laminin staining images/Ern1 scko Representative image.tif
- Figure 4/4A-C/4B-C/
- Figure 4/4A-C/4B-C/4B-C_EdU Quantification.xlsx
- Figure 4/4D-I/
- Figure 4/4D-I/4D/
- Figure 4/4D-I/4D/IRE1 siRNA-MyHC images/
- Figure 4/4D-I/4D/IRE1 siRNA-MyHC images/24 h Con siRNA replicate 2.tif
- Figure 4/4D-I/4D/IRE1 siRNA-MyHC images/24 h Con siRNA replicate 3.tif
- Figure 4/4D-I/4D/IRE1 siRNA-MyHC images/24 h Con siRNA Representative image.tif
- Figure 4/4D-I/4D/IRE1 siRNA-MyHC images/24 h IRE1a siRNA replicate 2.tif
- Figure 4/4D-I/4D/IRE1 siRNA-MyHC images/24 h IRE1a siRNA replicate 3.tif
- Figure 4/4D-I/4D/IRE1 siRNA-MyHC images/24 h IRE1a siRNA Representative image.tif
- Figure 4/4D-I/4D/IRE1 siRNA-MyHC images/48 h Con siRNA replicate 2.tif
- Figure 4/4D-I/4D/IRE1 siRNA-MyHC images/48 h Con siRNA replicate 3.tif
- Figure 4/4D-I/4D/IRE1 siRNA-MyHC images/48 h Con siRNA Representative image.tif
- Figure 4/4D-I/4D/IRE1 siRNA-MyHC images/48 h IRE1a siRNA replicate 2.tif
- Figure 4/4D-I/4D/IRE1 siRNA-MyHC images/48 h IRE1a siRNA replicate 3.tif
- Figure 4/4D-I/4D/IRE1 siRNA-MyHC images/48 h IRE1a siRNA Representative image.tif
- Figure 4/4D-I/4E-I/
- Figure 4/4D-I/4E-I/4E-I_MyHC image Quantification.xlsx
- Figure 4/4J-M/
- Figure 4/4J-M/4J/
- Figure 4/4J-M/4J/Western blot with annotation.pptx
- Figure 4/4J-M/4J/Western-GAPDH.tif
- Figure 4/4J-M/4J/Western-sXBP1.tif
- Figure 4/4J-M/4J/Western-Total IRE1a.tif
- Figure 4/4J-M/4K/
- Figure 4/4J-M/4K/IRE1 OE-MyHC images/
- Figure 4/4J-M/4K/IRE1 OE-MyHC images/24 h Control replicate 2.tif
- Figure 4/4J-M/4K/IRE1 OE-MyHC images/24 h Control replicate 3.tif
- Figure 4/4J-M/4K/IRE1 OE-MyHC images/24 h Control Representative image with box.tif
- Figure 4/4J-M/4K/IRE1 OE-MyHC images/24 h Control Representative image.tif
- Figure 4/4J-M/4K/IRE1 OE-MyHC images/24 h IRE1a OE -replicate 2.tif
- Figure 4/4J-M/4K/IRE1 OE-MyHC images/24 h IRE1a OE -replicate 3.tif
- Figure 4/4J-M/4K/IRE1 OE-MyHC images/24 h IRE1a OE -Representative image.tif
- Figure 4/4J-M/4K/IRE1 OE-MyHC images/24 h IRE1a OE Repsentative image with box.tif
- Figure 4/4J-M/4L-M/
- Figure 4/4J-M/4L-M/4L-M_IRE1 OE MyHC Image Quantification.xlsx
