# Supplementary material for: The IRE1α/XBP1 signaling axis drives myoblast fusion in adult skeletal muscle
Source: EMBO Rep. 2024 Jul 9;25(8):3627–50. doi: 10.1038/s44319-024-00197-4 (PMC11316051; doi:10.1038/s44319-024-00197-4)
Supplement: Supplementary file 7 — Source data Fig. 4 [file 44319_2024_197_MOESM7_ESM.zip › Figure 4/4A-C/4B-C/4B-C_EdU Quantification.xlsx]

## Sheet: Fig.4B
	Fig. 4B		EdU+ nuclei per myofiber
		IRE1 Pax7 cref/f						IRE1 Pax7 creko
			0.911184	0.893548	0.848297			0.689732	0.695015	0.537255
			Unpaired t test
			P value	0.0114
			P value summary	*
			Significantly different (P < 0.05)?	Yes
			One- or two-tailed P value?	Two-tailed
			t, df	t=4.429, df=4

## Sheet: Fig.4C
	Fig.4C		Myofibers containing ≥ 2 centrally located EdU+ (%)
				IRE1 Pax7 cref/f						IRE1 Pax7 creko
					23.0263	19.0323	20.1238			7.36607	7.33138	4.31372
				Unpaired t test
				P value	0.0008
				P value summary	***
				Significantly different (P < 0.05)?	Yes
				One- or two-tailed P value?	Two-tailed
				t, df	t=9.205, df=4
