# Supplementary material for: The IRE1α/XBP1 signaling axis drives myoblast fusion in adult skeletal muscle
Source: EMBO Rep. 2024 Jul 9;25(8):3627–50. doi: 10.1038/s44319-024-00197-4 (PMC11316051; doi:10.1038/s44319-024-00197-4)
Supplement: Supplementary file 7 — Source data Fig. 4 [file 44319_2024_197_MOESM7_ESM.zip › Figure 4/4D-I/4E-I/4E-I_MyHC image Quantification.xlsx]

## Sheet: Fig.4E
Figure 4E		Con siRNA	IRE1 siRNA
No. of myotubes		32	16
(24h DM)		34	15
		33	14
		Unpaired t test
		P value	<0.0001
		P value summary	****
		Significantly different (P < 0.05)?	Yes
		One- or two-tailed P value?	Two-tailed
		t, df	t=22.05, df=4

## Sheet: Fig.4F
Figure 4F		2-4 nuclei	2-4 nuclei	5-10 nuclei	5-10 nuclei	>10 nuclei	>10 nuclei
% Myotubes		Con siRNA	IRE1 siRNA	Con siRNA	IRE1 siRNA	Con siRNA	IRE1 siRNA
(48h DM)		50.3496	57.6923	33.758	19.2308	7.64331	1.53846
		50.7576	69.1667	40.9091	14.1667	6.81818	1.66667
		35.7724	60.6557	49.5935	17.2131	8.13008	2.45902
		Unpaired t test		Unpaired t test		Unpaired t test
		P value	0.0484	P value	0.007	P value	0.0003
		P value summary	*	P value summary	**	P value summary	***
		Significantly different (P < 0.05)?	Yes	Significantly different (P < 0.05)?	Yes	Significantly different (P < 0.05)?	Yes
		One- or two-tailed P value?	Two-tailed	One- or two-tailed P value?	Two-tailed	One- or two-tailed P value?	Two-tailed
		t, df	t=2.809, df=4	t, df	t=5.105, df=4	t, df	t=11.78, df=4

## Sheet: Fig,4G
Figure 4G		Con siRNA	IRE1 siRNA
Myotube diameter (μm)		12.995	7.74036
(48h DM)		12.5631	7.73338
		13.9014	8.05164
		Unpaired t test
		P value	0.0002
		P value summary	***
		Significantly different (P < 0.05)?	Yes
		One- or two-tailed P value?	Two-tailed
		t, df	t=13.02, df=4

## Sheet: Fig.4H
Figure 4H		Con siRNA	IRE1 siRNA
No. of MyHC+ mononucleated cells		10	43
(48h DM)		7	39
		12	44
		Unpaired t test
		P value	0.0001
		P value summary	***
		Significantly different (P < 0.05)?	Yes
		One- or two-tailed P value?	Two-tailed
		t, df	t=15.34, df=4

## Sheet: Fig.4I
	Figure 4I
	Fusion index (%)
	48 h DM	Con siRNA	IRE1a siRNA
		61.1697	35.7282
		59.1304	24.7619
		55.1653	31.6206
	Unpaired t test
	P value	0.0016
	P value summary	**
	Significantly different (P < 0.05)?	Yes
	One- or two-tailed P value?	Two-tailed
	t, df	t=7.607, df=4
