# Supplementary material for: The IRE1α/XBP1 signaling axis drives myoblast fusion in adult skeletal muscle
Source: EMBO Rep. 2024 Jul 9;25(8):3627–50. doi: 10.1038/s44319-024-00197-4 (PMC11316051; doi:10.1038/s44319-024-00197-4)
Supplement: Supplementary file 7 — Source data Fig. 4 [file 44319_2024_197_MOESM7_ESM.zip › Figure 4/4J-M/4L-M/4L-M_IRE1 OE MyHC Image Quantification.xlsx]

## Sheet: Fig.4L
	Figure 4L		Control	IRE1 OE
	Myotube diameter at 24h DM (μm)		15.5085	22.1243
			15.6016	21.49
			15.8164	23.5509
			Unpaired t test
			P value	0.0004
			P value summary	***
			Significantly different (P < 0.05)?	Yes
			One- or two-tailed P value?	Two-tailed
			t, df	t=10.95, df=4

## Sheet: Fig.4M
	Figure 4M			Control	IRE1 OE
	Fusion Index (%)			29.765	78.516
				26.63	81.614
				24.771	80.101
				Unpaired t test
				P value	<0.0001
				P value summary	****
				Significantly different (P < 0.05)?	Yes
				One- or two-tailed P value?	Two-tailed
				t, df	t=31.01, df=4
