# Supplementary material for: The IRE1α/XBP1 signaling axis drives myoblast fusion in adult skeletal muscle
Source: EMBO Rep. 2024 Jul 9;25(8):3627–50. doi: 10.1038/s44319-024-00197-4 (PMC11316051; doi:10.1038/s44319-024-00197-4)
Supplement: Supplementary file 8 — Source data Fig. 5 [file 44319_2024_197_MOESM8_ESM.zip]

Archive with 3 entries (1 files):
- Figure 5/
- Figure 5/5E-F/
- Figure 5/5E-F/5E-F_Profusion-mRNA levels Quantification.xlsx
