# Supplementary material for: The IRE1α/XBP1 signaling axis drives myoblast fusion in adult skeletal muscle
Source: EMBO Rep. 2024 Jul 9;25(8):3627–50. doi: 10.1038/s44319-024-00197-4 (PMC11316051; doi:10.1038/s44319-024-00197-4)
Supplement: Supplementary file 8 — Source data Fig. 5 [file 44319_2024_197_MOESM8_ESM.zip › Figure 5/5E-F/5E-F_Profusion-mRNA levels Quantification.xlsx]

## Sheet: Fig.5E
Figure 5E
mRNA fold change			B-1 Integrin		Adam12		Myomaker		M-cadherin		N-cadherin		Myoferlin		Nephronectin		IL-4		IL-6
		siRNA	Con	IRE1	Con	IRE1	Con	IRE1	Con	IRE1	Con	IRE1	Con	IRE1	Con	IRE1	Con	IRE1	Con	IRE1
			0.97	1.09	0.98	0.45	0.99	0.7	1.11	0.8	1.04	0.98	1.13	0.88	0.99	1.14	1.19	1.19	1.93	0.58
			1.52	0.99	1.4	0.62	1.13	0.73	1.23	0.59	1.4	1.09	1.22	1.06	1.05	0.94	1.01	0.86	1.19	1.05
			1.44	1.25	1.1	0.72	0.89	0.58	0.73	0.81	0.69	0.8	0.73	0.93	0.96	0.86	0.83	1.43	1.16	0.81
			0.7	1.52	0.91	0.82	0.74	0.62	0.94	0.47	0.95	0.91	0.96	1.03	0.93	0.63	0.78	1.58	0.87	0.87
									1.06		1.06	0.62	1.05	0.85	1.07	0.57	1.28	1.02		0.71
			Unpaired t test		Unpaired t test		Unpaired t test		Unpaired t test		Unpaired t test		Unpaired t test		Unpaired t test		Unpaired t test		Unpaired t test
			P value	0.8163	P value	0.0159	P value	0.0201	P value	0.024	P value	0.3195	P value	0.4874	P value	0.1479	P value	0.2603	P value	0.0617
			P value summary	ns	P value summary	*	P value summary	*	P value summary	*	P value summary	ns	P value summary	ns	P value summary	ns	P value summary	ns	P value summary	ns
			Significantly different (P < 0.05)?	No	Significantly different (P < 0.05)?	Yes	Significantly different (P < 0.05)?	Yes	Significantly different (P < 0.05)?	Yes	Significantly different (P < 0.05)?	No	Significantly different (P < 0.05)?	No	Significantly different (P < 0.05)?	No	Significantly different (P < 0.05)?	No	Significantly different (P < 0.05)?	No
			One- or two-tailed P value?	Two-tailed	One- or two-tailed P value?	Two-tailed	One- or two-tailed P value?	Two-tailed	One- or two-tailed P value?	Two-tailed	One- or two-tailed P value?	Two-tailed	One- or two-tailed P value?	Two-tailed	One- or two-tailed P value?	Two-tailed	One- or two-tailed P value?	Two-tailed	One- or two-tailed P value?	Two-tailed
			t, df	t=0.2427, df=6	t, df	t=3.323, df=6	t, df	t=3.138, df=6	t, df	t=2.868, df=7	t, df	t=1.061, df=8	t, df	t=0.7280, df=8	t, df	t=1.602, df=8	t, df	t=1.211, df=8	t, df	t=2.222, df=7

## Sheet: Fig.5F
Figure 5F
mRNA fold change		Fig.5F
		mRNA levels (Fold Change)	5d-Injured samples
					B-1 Integrin		Adam12		Myomaker		M-cadherin		N-cadherin		Myoferlin		Nephronectin		IL-4		IL-6
					Ern1 ff	Ern1 scko	Ern1 ff	Ern1 scko	Ern1 ff	Ern1 scko	Ern1 ff	Ern1 scko	Ern1 ff	Ern1 scko	Ern1 ff	Ern1 scko	Ern1 ff	Ern1 scko	Ern1 ff	Ern1 scko	Ern1 ff	Ern1 scko
					0.92	0.77	0.75	0.53	0.98	0.99	1.12	0.72	0.95	6.56	0.76	0.61	0.9	0.54	1.06	3.68	0.82	7.43
					1.17	0.8	0.92	1.01	0.95	0.77	0.92	0.4	0.76	1.98	1.01	0.93	0.78	0.57	0.56	2.22	1.21	1.63
					0.86	0.97	1.48	0.39	1.13	0.7	1.43	0.32	0.96	3.12	1.74	0.57	1.71	0.42	1.05	3.39	0.66	3.92
					1.09	0.79	1	0.44	1.05	0.81	0.87	0.18	1.32	1.79	0.96	0.51	1.2	0.46	1.16	2.07	1.38	1.18
					Unpaired t test		Unpaired t test		Unpaired t test		Unpaired t test		Unpaired t test		Unpaired t test		Unpaired t test		Unpaired t test		Unpaired t test
					P value	0.0839	P value	0.0799	P value	0.0292	P value	0.0073	P value	0.0775	P value	0.0956	P value	0.0213	P value	0.0046	P value	0.13
					P value summary	ns	P value summary	ns	P value summary	*	P value summary	**	P value summary	ns	P value summary	ns	P value summary	*	P value summary	**	P value summary	ns
					Significantly different (P < 0.05)?	No	Significantly different (P < 0.05)?	No	Significantly different (P < 0.05)?	Yes	Significantly different (P < 0.05)?	Yes	Significantly different (P < 0.05)?	No	Significantly different (P < 0.05)?	No	Significantly different (P < 0.05)?	Yes	Significantly different (P < 0.05)?	Yes	Significantly different (P < 0.05)?	No
					One- or two-tailed P value?	Two-tailed	One- or two-tailed P value?	Two-tailed	One- or two-tailed P value?	Two-tailed	One- or two-tailed P value?	Two-tailed	One- or two-tailed P value?	Two-tailed	One- or two-tailed P value?	Two-tailed	One- or two-tailed P value?	Two-tailed	One- or two-tailed P value?	Two-tailed	One- or two-tailed P value?	Two-tailed
					t, df	t=2.070, df=6	t, df	t=2.105, df=6	t, df	t=2.850, df=6	t, df	t=3.977, df=6	t, df	t=2.127, df=6	t, df	t=1.976, df=6	t, df	t=3.093, df=6	t, df	t=4.393, df=6	t, df	t=1.754, df=6
