# Supplementary material for: The IRE1α/XBP1 signaling axis drives myoblast fusion in adult skeletal muscle
Source: EMBO Rep. 2024 Jul 9;25(8):3627–50. doi: 10.1038/s44319-024-00197-4 (PMC11316051; doi:10.1038/s44319-024-00197-4)
Supplement: Supplementary file 9 — Source data Fig. 6 [file 44319_2024_197_MOESM9_ESM.zip]

Archive with 56 entries (43 files):
- Figure 6/
- Figure 6/6A-F/
- Figure 6/6A-F/6A/
- Figure 6/6A-F/6A/XBP1 siRNA-MyHC images/
- Figure 6/6A-F/6A/XBP1 siRNA-MyHC images/24 h Control siRNA replicate 2.tif
- Figure 6/6A-F/6A/XBP1 siRNA-MyHC images/24 h Control siRNA replicate 3.tif
- Figure 6/6A-F/6A/XBP1 siRNA-MyHC images/24 h Control siRNA Representative image with box.tif
- Figure 6/6A-F/6A/XBP1 siRNA-MyHC images/24 h Control siRNA Representative image.tif
- Figure 6/6A-F/6A/XBP1 siRNA-MyHC images/24 h XBP1 siRNA replicate 2.tif
- Figure 6/6A-F/6A/XBP1 siRNA-MyHC images/24 h XBP1 siRNA replicate 3.tif
- Figure 6/6A-F/6A/XBP1 siRNA-MyHC images/24 h XBP1 siRNA Representative image with box.tif
- Figure 6/6A-F/6A/XBP1 siRNA-MyHC images/24 h XBP1 siRNA Representative image.tif
- Figure 6/6A-F/6A/XBP1 siRNA-MyHC images/48 h Control siRNA replicate 2.tif
- Figure 6/6A-F/6A/XBP1 siRNA-MyHC images/48 h Control siRNA replicate 3.tif
- Figure 6/6A-F/6A/XBP1 siRNA-MyHC images/48 h Control siRNA Representative image with box.tif
- Figure 6/6A-F/6A/XBP1 siRNA-MyHC images/48 h Control siRNA Representative image.tif
- Figure 6/6A-F/6A/XBP1 siRNA-MyHC images/48 h XBP1 siRNA replicate 2.tif
- Figure 6/6A-F/6A/XBP1 siRNA-MyHC images/48 h XBP1 siRNA replicate 3.tif
- Figure 6/6A-F/6A/XBP1 siRNA-MyHC images/48 h XBP1 siRNA Representative image with box.tif
- Figure 6/6A-F/6A/XBP1 siRNA-MyHC images/48 h XBP1 siRNA Representative image.tif
- Figure 6/6A-F/6B-F/
- Figure 6/6A-F/6B-F/6B-F_XBP1 siRNA MyHC image Quantification.xlsx
- Figure 6/6G/
- Figure 6/6G/Western blot with annotation.pptx
- Figure 6/6G/Western-GAPDH.tif
- Figure 6/6G/Western-Myomaker.tif
- Figure 6/6G/Western-sXBP1.tif
- Figure 6/6G/Western-Total IRE1a.tif
- Figure 6/6H/
- Figure 6/6H/Western blot with annotation.pptx
- Figure 6/6H/Western-GAPDH.tif
- Figure 6/6H/Western-Myomaker.tif
- Figure 6/6H/Western-sXBP1.tif
- Figure 6/6I-L/
- Figure 6/6I-L/6I/
- Figure 6/6I-L/6I/sXBP1 OE-MyHC staining images/
- Figure 6/6I-L/6I/sXBP1 OE-MyHC staining images/24 h Control replicate 2.tif
- Figure 6/6I-L/6I/sXBP1 OE-MyHC staining images/24 h Control replicate 3.tif
- Figure 6/6I-L/6I/sXBP1 OE-MyHC staining images/24 h Control Representative image with box.tif
- Figure 6/6I-L/6I/sXBP1 OE-MyHC staining images/24 h Control Representative image.tif
- Figure 6/6I-L/6I/sXBP1 OE-MyHC staining images/24 h sXBP1 OE replicate 2.tif
- Figure 6/6I-L/6I/sXBP1 OE-MyHC staining images/24 h sXBP1 OE replicate 3.tif
- Figure 6/6I-L/6I/sXBP1 OE-MyHC staining images/24 h sXBP1 OE Representative image with box.tif
- Figure 6/6I-L/6I/sXBP1 OE-MyHC staining images/24 h sXBP1 OE Representative image.tif
- Figure 6/6I-L/6J-K/
- Figure 6/6I-L/6J-K/6J-K_XBP1 OE MyHC image Quantification.xlsx
- Figure 6/6I-L/6L/
- Figure 6/6I-L/6L/Western blot with annotation.pptx
- Figure 6/6I-L/6L/Western-GAPDH.tif
- Figure 6/6I-L/6L/Western-sXBP1.tif
- Figure 6/6M/
- Figure 6/6M/Western blot with annotation.pptx
- Figure 6/6M/Western-GAPDH.tif
- Figure 6/6M/Western-Myomaker.tif
- Figure 6/6M/Western-sXBP1.tif
- Figure 6/6M/Western-Total IRE1a.tif
