# Supplementary material for: The IRE1α/XBP1 signaling axis drives myoblast fusion in adult skeletal muscle
Source: EMBO Rep. 2024 Jul 9;25(8):3627–50. doi: 10.1038/s44319-024-00197-4 (PMC11316051; doi:10.1038/s44319-024-00197-4)
Supplement: Supplementary file 9 — Source data Fig. 6 [file 44319_2024_197_MOESM9_ESM.zip › Figure 6/6A-F/6B-F/6B-F_XBP1 siRNA MyHC image Quantification.xlsx]

## Sheet: Fig.6B
Quantification
Figure 6B		Con siRNA	XBP1 siRNA
No. of myotubes		79	37
(24h DM)		64	44
		75	31
		Unpaired t test
		P value	0.0038
		P value summary	**
		Significantly different (P < 0.05)?	Yes
		One- or two-tailed P value?	Two-tailed
		t, df	t=6.040, df=4

## Sheet: Fig.6C
Figure 6C		2-4 nuclei	2-4 nuclei	5-10 nuclei	5-10 nuclei	>10 nuclei	>10 nuclei
% Myotubes		Con siRNA	XBP1 siRNA	Con siRNA	XBP1 siRNA	Con siRNA	XBP1 siRNA
(48h DM)		43.1034	100	52.5862	0	4.31034	0
		42.3077	94.2029	50.9615	5.7971	6.73077	0
		55.6522	96.875	41.7391	3.125	2.6087	0
		Unpaired t test		Unpaired t test		Unpaired t test
		P value	0.0004	P value	0.0003	P value	0.019
		P value summary	***	P value summary	***	P value summary	*
		Significantly different (P < 0.05)?	Yes	Significantly different (P < 0.05)?	Yes	Significantly different (P < 0.05)?	Yes
		One- or two-tailed P value?	Two-tailed	One- or two-tailed P value?	Two-tailed	One- or two-tailed P value?	Two-tailed
		t, df	t=10.79, df=4	t, df	t=12.06, df=4	t, df	t=3.804, df=4

## Sheet: Fig.6D
Figure 6D		Con siRNA	XBP1 siRNA
No. of MyHC mononucleated cells		4	69
(48h DM)		5	72
		4	57
		Unpaired t test
		P value	0.0002
		P value summary	***
		Significantly different (P < 0.05)?	Yes
		One- or two-tailed P value?	Two-tailed
		t, df	t=13.42, df=4

## Sheet: Fig.6E
Figure 6E		Con siRNA	XBP1 siRNA
Myotube diameter (μm)		16.1341	10.0493
(48h DM)		17.2518	9.26658
		15.2176	10.0042
		Unpaired t test
		P value	0.0006
		P value summary	***
		Significantly different (P < 0.05)?	Yes
		One- or two-tailed P value?	Two-tailed
		t, df	t=10.03, df=4

## Sheet: Fig.6F
	Figure 6F
	Fusion index (%)
	48 h DM	Con siRNA	XBP1 siRNA
		76.1836	35.3591
		79.5946	41.3793
		79.2135	36.6667
	Unpaired t test
	P value	<0.0001
	P value summary	****
	Significantly different (P < 0.05)?	Yes
	One- or two-tailed P value?	Two-tailed
	t, df	t=19.09, df=4
