# Supplementary material for: The IRE1α/XBP1 signaling axis drives myoblast fusion in adult skeletal muscle
Source: EMBO Rep. 2024 Jul 9;25(8):3627–50. doi: 10.1038/s44319-024-00197-4 (PMC11316051; doi:10.1038/s44319-024-00197-4)
Supplement: Supplementary file 9 — Source data Fig. 6 [file 44319_2024_197_MOESM9_ESM.zip › Figure 6/6I-L/6J-K/6J-K_XBP1 OE MyHC image Quantification.xlsx]

## Sheet: Fig.6J
Figure 6J		Control	XBP1 OE
Myotube diameter (μm)		15.391	20.3496
(24h DM)		14.7854	21.8218
		14.9828	20.7617
		Unpaired t test
		P value	0.0002
		P value summary	***
		Significantly different (P < 0.05)?	Yes
		One- or two-tailed P value?	Two-tailed
		t, df	t=12.52, df=4

## Sheet: Fig.6K
Figure 6K			Control	sXBP1 OE
Fusion Index (%)			31.951	82.082
(24h DM)			31.317	80.846
			28.799	72.953
			Unpaired t test
			P value	<0.0001
			P value summary	****
			Significantly different (P < 0.05)?	Yes
			One- or two-tailed P value?	Two-tailed
			t, df	t=15.89, df=4
