# Supplementary material for: The IRE1α/XBP1 signaling axis drives myoblast fusion in adult skeletal muscle
Source: EMBO Rep. 2024 Jul 9;25(8):3627–50. doi: 10.1038/s44319-024-00197-4 (PMC11316051; doi:10.1038/s44319-024-00197-4)
Supplement: Supplementary file 10 — Source data Fig. 7 [file 44319_2024_197_MOESM10_ESM.zip]

Archive with 37 entries (27 files):
- Figure 7/
- Figure 7/7C/
- Figure 7/7C/ChIP PCR Agarose gel image.tif
- Figure 7/7C/ChIP-PCR agarose gel with annotation.pptx
- Figure 7/7D/
- Figure 7/7D/7D_ChIP RT-PCR Quantification.xlsx
- Figure 7/7E/
- Figure 7/7E/7E_Luciferase activity Quantification.xlsx
- Figure 7/7F/
- Figure 7/7F/IRE1 shRNA-Mymk OE_MyHC images/
- Figure 7/7F/IRE1 shRNA-Mymk OE_MyHC images/IRE1a shRNA-Mymk cDNA replicate 2.tif
- Figure 7/7F/IRE1 shRNA-Mymk OE_MyHC images/IRE1a shRNA-Mymk cDNA replicate 3.tif
- Figure 7/7F/IRE1 shRNA-Mymk OE_MyHC images/IRE1a shRNA-Mymk cDNA Representative image with box.tiff
- Figure 7/7F/IRE1 shRNA-Mymk OE_MyHC images/IRE1a shRNA-Mymk cDNA Representative image.tif
- Figure 7/7F/IRE1 shRNA-Mymk OE_MyHC images/IRE1a shRNA-vector alone replicate 2.tif
- Figure 7/7F/IRE1 shRNA-Mymk OE_MyHC images/IRE1a shRNA-vector alone replicate 3.tif
- Figure 7/7F/IRE1 shRNA-Mymk OE_MyHC images/IRE1a shRNA-vector alone Representative image with box.tiff
- Figure 7/7F/IRE1 shRNA-Mymk OE_MyHC images/IRE1a shRNA-vector alone Representative image.tif
- Figure 7/7F/IRE1 shRNA-Mymk OE_MyHC images/Scrambled shRNA-Mymk cDNA replicate 2.tif
- Figure 7/7F/IRE1 shRNA-Mymk OE_MyHC images/Scrambled shRNA-Mymk cDNA replicate 3.tif
- Figure 7/7F/IRE1 shRNA-Mymk OE_MyHC images/Scrambled shRNA-Mymk cDNA Representative image with box.tiff
- Figure 7/7F/IRE1 shRNA-Mymk OE_MyHC images/Scrambled shRNA-Mymk cDNA Representative image.tif
- Figure 7/7F/IRE1 shRNA-Mymk OE_MyHC images/Scrambled shRNA-vector alone replicate 2.tif
- Figure 7/7F/IRE1 shRNA-Mymk OE_MyHC images/Scrambled shRNA-vector alone replicate 3.tif
- Figure 7/7F/IRE1 shRNA-Mymk OE_MyHC images/Scrambled shRNA-vector alone Representative image with box.tiff
- Figure 7/7F/IRE1 shRNA-Mymk OE_MyHC images/Scrambled shRNA-vector alone Representative image.tif
- Figure 7/7G-H/
- Figure 7/7G-H/7G-H_MyHC image Quantification.xlsx
- Figure 7/7I-J/
- Figure 7/7I-J/7I/
- Figure 7/7I-J/7I/Western blot with annotation.pptx
- Figure 7/7I-J/7I/Western-GAPDH.tif
- Figure 7/7I-J/7I/Western-Myomaker.tif
- Figure 7/7I-J/7I/Western-sXBP1.tif
- Figure 7/7I-J/7I/Western-Total IRE1a.tif
- Figure 7/7I-J/7J/
- Figure 7/7I-J/7J/7J_Western blot Quantification.xlsx
