# Supplementary material for: The IRE1α/XBP1 signaling axis drives myoblast fusion in adult skeletal muscle
Source: EMBO Rep. 2024 Jul 9;25(8):3627–50. doi: 10.1038/s44319-024-00197-4 (PMC11316051; doi:10.1038/s44319-024-00197-4)
Supplement: Supplementary file 10 — Source data Fig. 7 [file 44319_2024_197_MOESM10_ESM.zip › Figure 7/7D/7D_ChIP RT-PCR Quantification.xlsx]

## Sheet: Fig.7D
Quantification
Figure 7D			Binding site 1		Binding site 2
% Input binding (Fold change)			Anti-Control IgG	Anti-sXBP1	Anti-Control IgG	Anti-sXBP1
			0.880614	1.6715	1.82982	7.41565
			0.807801	2.35525	0.131636	7.46905
			1.23856	2.02276	0.612794	6.69702
			1.22602	3.04407	0.411723
			0.842612	2.1138	0.923402
			Unpaired t test		Unpaired t test
			P value	0.001	P value	<0.0001
			P value summary	**	P value summary	****
			Significantly different (P < 0.05)?	Yes	Significantly different (P < 0.05)?	Yes
			One- or two-tailed P value?	Two-tailed	One- or two-tailed P value?	Two-tailed
			t, df	t=5.010, df=8	t, df	t=14.92, df=6
