# Supplementary material for: The IRE1α/XBP1 signaling axis drives myoblast fusion in adult skeletal muscle
Source: EMBO Rep. 2024 Jul 9;25(8):3627–50. doi: 10.1038/s44319-024-00197-4 (PMC11316051; doi:10.1038/s44319-024-00197-4)
Supplement: Supplementary file 10 — Source data Fig. 7 [file 44319_2024_197_MOESM10_ESM.zip › Figure 7/7E/7E_Luciferase activity Quantification.xlsx]

## Sheet: Sheet1
Fig.7E		Control	sXBP1
Luciferase Activity (RLU/mg protein)		1385.34	15877
		1982.1	15260
		2387.04	10997.4
		Unpaired t test
		P value	0.0015
		P value summary	**
		Significantly different (P < 0.05)?	Yes
		One- or two-tailed P value?	Two-tailed
		t, df	t=7.766, df=4
