# Supplementary material for: The IRE1α/XBP1 signaling axis drives myoblast fusion in adult skeletal muscle
Source: EMBO Rep. 2024 Jul 9;25(8):3627–50. doi: 10.1038/s44319-024-00197-4 (PMC11316051; doi:10.1038/s44319-024-00197-4)
Supplement: Supplementary file 10 — Source data Fig. 7 [file 44319_2024_197_MOESM10_ESM.zip › Figure 7/7G-H/7G-H_MyHC image Quantification.xlsx]

## Sheet: Fig.7G
Figure 7G			Scrambled shRNA			IRE1 shRNA
Myotube diameter (μm)		Vector alone	9.25628	9.61987	9.2354	6.75989	6.83617	6.76867
(48h DM)		Mymk cDNA	11.0334	10.8085	11.0658	9.55776	9.5256	10.1894
		Tukey's multiple comparisons test	Mean Diff.	95.00% CI of diff.	Below threshold?	Summary	Adjusted P Value
		Row 1:Group A vs. Row 1:Group B	-1.599	-2.195 to -1.002	Yes	***	0.0001
		Row 1:Group A vs. Row 2:Group A	2.582	1.986 to 3.179	Yes	****	<0.0001
		Row 1:Group A vs. Row 2:Group B	-0.3871	-0.9836 to 0.2095	No	ns	0.2386
		Row 1:Group B vs. Row 2:Group A	4.181	3.584 to 4.778	Yes	****	<0.0001
		Row 1:Group B vs. Row 2:Group B	1.212	0.6151 to 1.808	Yes	***	0.0008
		Row 2:Group A vs. Row 2:Group B	-2.969	-3.566 to -2.373	Yes	****	<0.0001

## Sheet: Fig.7H
			Scrambled shRNA			IRE1 shRNA
Figure 7H		Vector alone	29	33.087	29.143	15.071	13.836	15.863
Fusion index (%)		Mymk cDNA	72.962	70.485	74.539	67.772	67.658	60.917
(48h DM)
		Tukey's multiple comparisons test	Mean Diff.	95.00% CI of diff.	Below threshold?	Summary	Adjusted P Value
		Row 1:Group A vs. Row 1:Group B	15.49	8.820 to 22.15	Yes	***	0.0003
		Row 1:Group A vs. Row 2:Group A	-42.25	-48.92 to -35.58	Yes	****	<0.0001
		Row 1:Group A vs. Row 2:Group B	-35.04	-41.71 to -28.37	Yes	****	<0.0001
		Row 1:Group B vs. Row 2:Group A	-57.74	-64.41 to -51.07	Yes	****	<0.0001
		Row 1:Group B vs. Row 2:Group B	-50.53	-57.19 to -43.86	Yes	****	<0.0001
		Row 2:Group A vs. Row 2:Group B	7.213	0.5459 to 13.88	Yes	*	0.0346
