# Supplementary material for: The IRE1α/XBP1 signaling axis drives myoblast fusion in adult skeletal muscle
Source: EMBO Rep. 2024 Jul 9;25(8):3627–50. doi: 10.1038/s44319-024-00197-4 (PMC11316051; doi:10.1038/s44319-024-00197-4)
Supplement: Supplementary file 10 — Source data Fig. 7 [file 44319_2024_197_MOESM10_ESM.zip › Figure 7/7I-J/7J/7J_Western blot Quantification.xlsx]

## Sheet: Sheet1
Fig.7J
Myomaker protein levels				Control	IRE1a-KD	sXBP1-OE	IRE1a-KD + sXBP1 OE
				0.796272	0.587345	0.630679	1.13612
				1.1458	0.132302	1.0148	1.0692
				1.05793	0.133475	0.989401	0.856303
			Tukey's multiple comparisons test	Mean Diff.	95.00% CI of diff.	Below threshold?	Summary	Adjusted P Value
			Group A vs. Group B	0.7156	0.05760 to 1.374	Yes	*	0.0354
			Group A vs. Group C	0.1217	-0.5363 to 0.7797	No	ns	0.9152
			Group A vs. Group D	-0.02054	-0.6786 to 0.6375	No	ns	0.9995
			Group B vs. Group C	-0.5939	-1.252 to 0.06410	No	ns	0.0742
			Group B vs. Group D	-0.7362	-1.394 to -0.07815	Yes	*	0.0314
			Group C vs. Group D	-0.1422	-0.8003 to 0.5158	No	ns	0.8743
