# Supplementary material for: The IRE1α/XBP1 signaling axis drives myoblast fusion in adult skeletal muscle
Source: EMBO Rep. 2024 Jul 9;25(8):3627–50. doi: 10.1038/s44319-024-00197-4 (PMC11316051; doi:10.1038/s44319-024-00197-4)
Supplement: Supplementary file 12 — Figure EV1 Source Data [file 44319_2024_197_MOESM12_ESM.zip]

Archive with 26 entries (23 files):
- Figure EV1/
- Figure EV1/EV1A/
- Figure EV1/EV1A/Ern1 flfl-DAPI-Representative image with box.tiff
- Figure EV1/EV1A/Ern1 flfl-DAPI-Representative image.tif
- Figure EV1/EV1A/Ern1 flfl-Merged-Representative image with box.tiff
- Figure EV1/EV1A/Ern1 flfl-Merged-Representative image.tif
- Figure EV1/EV1A/Ern1 flfl-p-IRE1a-Representative image with box.tiff
- Figure EV1/EV1A/Ern1 flfl-p-IRE1a-Representative image.tif
- Figure EV1/EV1A/Ern1 flfl-Pax7-Representative image with box.tiff
- Figure EV1/EV1A/Ern1 flfl-Pax7-Representative image.tif
- Figure EV1/EV1A/Ern1 scko-DAPI-Representative image with box.tiff
- Figure EV1/EV1A/Ern1 scko-DAPI-Representative image.tif
- Figure EV1/EV1A/Ern1 scko-Merged-Representative image with box.tiff
- Figure EV1/EV1A/Ern1 scko-Merged-Representative image.tif
- Figure EV1/EV1A/Ern1 scko-p-IRE1a-Representative image with box.tiff
- Figure EV1/EV1A/Ern1 scko-p-IRE1a-Representative image.tif
- Figure EV1/EV1A/Ern1 scko-Pax7-Representative image with box.tiff
- Figure EV1/EV1A/Ern1 scko-Pax7-Representative image.tif
- Figure EV1/EV1B/
- Figure EV1/EV1B/CHOP - Western.tif
- Figure EV1/EV1B/GAPDH - Western.tif
- Figure EV1/EV1B/IRE1a - Western.tif
- Figure EV1/EV1B/p-IRE1a - Western.tif
- Figure EV1/EV1B/PERK - Western.tif
- Figure EV1/EV1B/sXBP1 - Western.tif
- Figure EV1/EV1B/Western blot with annotation.pptx
