# Supplementary material for: The IRE1α/XBP1 signaling axis drives myoblast fusion in adult skeletal muscle
Source: EMBO Rep. 2024 Jul 9;25(8):3627–50. doi: 10.1038/s44319-024-00197-4 (PMC11316051; doi:10.1038/s44319-024-00197-4)
Supplement: Supplementary file 13 — Figure EV2 Source Data [file 44319_2024_197_MOESM13_ESM.zip]

Archive with 49 entries (41 files):
- Figure EV2/
- Figure EV2/EV2A-B/
- Figure EV2/EV2A-B/EV2A-Pax7 staining/
- Figure EV2/EV2A-B/EV2A-Pax7 staining/Ern1 fl fl Representative image with box.tiff
- Figure EV2/EV2A-B/EV2A-Pax7 staining/Ern1 fl fl Representative image.tif
- Figure EV2/EV2A-B/EV2A-Pax7 staining/Ern1 scKO Representative image with box.tiff
- Figure EV2/EV2A-B/EV2A-Pax7 staining/Ern1 scKO Representative image.tif
- Figure EV2/EV2A-B/EV2A-Pax7 staining/Pax7 staining-Ern1 ff.tif
- Figure EV2/EV2A-B/EV2A-Pax7 staining/Pax7 staining-Ern1 scKO.tif
- Figure EV2/EV2A-B/EV2B Pax7-quantification.xlsx
- Figure EV2/EV2C-F/
- Figure EV2/EV2C-F/EV2D-F Pax7-MyoD-DAPI quantification.xlsx
- Figure EV2/EV2C-F/Pax7-MyoD-DAPI staining/
- Figure EV2/EV2C-F/Pax7-MyoD-DAPI staining/Control siRNA-DAPI-Representative image.tif
- Figure EV2/EV2C-F/Pax7-MyoD-DAPI staining/Control siRNA-Merged-Representative image with box.tiff
- Figure EV2/EV2C-F/Pax7-MyoD-DAPI staining/Control siRNA-Merged-Representative image.tif
- Figure EV2/EV2C-F/Pax7-MyoD-DAPI staining/Control siRNA-MyoD-Representative image.tif
- Figure EV2/EV2C-F/Pax7-MyoD-DAPI staining/Control siRNA-Pax7-Representative image.tif
- Figure EV2/EV2C-F/Pax7-MyoD-DAPI staining/IRE1a siRNA-DAPI-Representative image.tif
- Figure EV2/EV2C-F/Pax7-MyoD-DAPI staining/IRE1a siRNA-Merged-Representative image with box.tiff
- Figure EV2/EV2C-F/Pax7-MyoD-DAPI staining/IRE1a siRNA-Merged-Representative image.tif
- Figure EV2/EV2C-F/Pax7-MyoD-DAPI staining/IRE1a siRNA-MyoD-Representative image.tif
- Figure EV2/EV2C-F/Pax7-MyoD-DAPI staining/IRE1a siRNA-Pax7-Representative image.tif
- Figure EV2/EV2G/
- Figure EV2/EV2G/GAPDH - Western.tif
- Figure EV2/EV2G/IRE1a - Western.tif
- Figure EV2/EV2G/JNK - Western.tif
- Figure EV2/EV2G/MyoD - Western.tif
- Figure EV2/EV2G/New Microsoft PowerPoint Presentation.pptx
- Figure EV2/EV2G/p-JNK - Western.tif
- Figure EV2/EV2G/Pax7 - Western.tif
- Figure EV2/EV2H-I/
- Figure EV2/EV2H-I/EdU Staining images/
- Figure EV2/EV2H-I/EdU Staining images/Control siRNA Representative image.tif
- Figure EV2/EV2H-I/EdU Staining images/Control siRNA-2.tif
- Figure EV2/EV2H-I/EdU Staining images/Control siRNA-3.tif
- Figure EV2/EV2H-I/EdU Staining images/Control siRNA-4.tif
- Figure EV2/EV2H-I/EdU Staining images/Control siRNA-5.tif
- Figure EV2/EV2H-I/EdU Staining images/Control siRNA-6.tif
- Figure EV2/EV2H-I/EdU Staining images/IRE1a siRNA Representative image.tif
- Figure EV2/EV2H-I/EdU Staining images/IRE1a siRNA-2.tif
- Figure EV2/EV2H-I/EdU Staining images/IRE1a siRNA-3.tif
- Figure EV2/EV2H-I/EdU Staining images/IRE1a siRNA-4.tif
- Figure EV2/EV2H-I/EdU Staining images/IRE1a siRNA-5.tif
- Figure EV2/EV2H-I/EdU Staining images/IRE1a siRNA-6.tif
- Figure EV2/EV2H-I/EdU Staining images/IRE1a siRNA-7.tif
- Figure EV2/EV2H-I/EdU Staining images/IRE1a siRNA-8.tif
- Figure EV2/EV2H-I/EdU Staining images/IRE1a siRNA-9.tif
- Figure EV2/EV2H-I/EV2I-EdU quantification.xlsx
