# Supplementary material for: The IRE1α/XBP1 signaling axis drives myoblast fusion in adult skeletal muscle
Source: EMBO Rep. 2024 Jul 9;25(8):3627–50. doi: 10.1038/s44319-024-00197-4 (PMC11316051; doi:10.1038/s44319-024-00197-4)
Supplement: Supplementary file 13 — Figure EV2 Source Data [file 44319_2024_197_MOESM13_ESM.zip › Figure EV2/EV2A-B/EV2B Pax7-quantification.xlsx]

## Sheet: Sheet1
	Figure EV2B
			IRE1 f/f injured										IRE1 ko injured
	Frequency of Pax7+ cells per CNF				0.058201	0.145631	0.123288	0.08	0.107843	0.165605				0.066667	0.063218	0.1	0.142336	0.052877	0.047619	0.057692
		Unpaired t test
		P value	0.0936
		P value summary	ns
		Significantly different (P < 0.05)?	No
		One- or two-tailed P value?	Two-tailed
		t, df	t=1.835, df=11
