# Supplementary material for: The IRE1α/XBP1 signaling axis drives myoblast fusion in adult skeletal muscle
Source: EMBO Rep. 2024 Jul 9;25(8):3627–50. doi: 10.1038/s44319-024-00197-4 (PMC11316051; doi:10.1038/s44319-024-00197-4)
Supplement: Supplementary file 13 — Figure EV2 Source Data [file 44319_2024_197_MOESM13_ESM.zip › Figure EV2/EV2C-F/EV2D-F Pax7-MyoD-DAPI quantification.xlsx]

## Sheet: Sheet1
		Con siRNA			IRE1 siRNA
Fig S2D	Pax7+ cells (%)	11.03	9.17	6.21	17.31	10.74	14.15	Fig EV2D
Fig S2E	MyoD+ cells (%)	5.23	3.33	5.21	7.92	3.36	2.83	Fig EV2E
Fig S2F	Pax7+MyoD+ cells (%)	83.74	87.5	88.58	74.77	85.91	83.02	Fig EV2F
	Pax7+ cells (%)
	Unpaired t test
	P value	0.0896
	P value summary	ns
	Significantly different (P < 0.05)?	No
	One- or two-tailed P value?	Two-tailed
	t, df	t=2.230, df=4
	MyoD+ cells (%)
	Unpaired t test
	P value	0.951
	P value summary	ns
	Significantly different (P < 0.05)?	No
	One- or two-tailed P value?	Two-tailed
	t, df	t=0.06536, df=4
	Pax7+MyoD+ cells (%)
	Unpaired t test
	P value	0.2145
	P value summary	ns
	Significantly different (P < 0.05)?	No
	One- or two-tailed P value?	Two-tailed
	t, df	t=1.474, df=4
