# Supplementary material for: The IRE1α/XBP1 signaling axis drives myoblast fusion in adult skeletal muscle
Source: EMBO Rep. 2024 Jul 9;25(8):3627–50. doi: 10.1038/s44319-024-00197-4 (PMC11316051; doi:10.1038/s44319-024-00197-4)
Supplement: Supplementary file 13 — Figure EV2 Source Data [file 44319_2024_197_MOESM13_ESM.zip › Figure EV2/EV2H-I/EV2I-EdU quantification.xlsx]

## Sheet: Sheet1
	Figure EV2I	Con siRNA							IRE1 siRNA
	EdU+ cells (%)	31.8047	22.3097	30.0331	22.0399	23.2063	36.5338		26.8264	22.9981	34.1984	24.0989	34.6955	33.8176	29.9898	36.4025	37.0713
	Unpaired t test
	P value	0.2621
	P value summary	ns
	Significantly different (P < 0.05)?	No
	One- or two-tailed P value?	Two-tailed
	t, df	t=1.172, df=13
