# Supplementary material for: The IRE1α/XBP1 signaling axis drives myoblast fusion in adult skeletal muscle
Source: EMBO Rep. 2024 Jul 9;25(8):3627–50. doi: 10.1038/s44319-024-00197-4 (PMC11316051; doi:10.1038/s44319-024-00197-4)
Supplement: Supplementary file 14 — Figure EV3 Source Data [file 44319_2024_197_MOESM14_ESM.zip]

Archive with 50 entries (41 files):
- Figure EV3/
- Figure EV3/EV3A/
- Figure EV3/EV3A/GAPDH - Western.tif
- Figure EV3/EV3A/IRE1a - Western.tif
- Figure EV3/EV3A/MyHC - Western.tif
- Figure EV3/EV3A/MyoD - Western.tif
- Figure EV3/EV3A/Western blot with annotation.pptx
- Figure EV3/EV3B/
- Figure EV3/EV3B/GAPDH - Western.tif
- Figure EV3/EV3B/sXBP1 - Western.tif
- Figure EV3/EV3B/Western blot with Annotation.pptx
- Figure EV3/EV3C-E/
- Figure EV3/EV3C-E/EV3D-E IXA4-Myotube diameter and fusion index quantification.xlsx
- Figure EV3/EV3C-E/IXA4 treatment-MyHC staining images/
- Figure EV3/EV3C-E/IXA4 treatment-MyHC staining images/48 h Control Representative image with box.tiff
- Figure EV3/EV3C-E/IXA4 treatment-MyHC staining images/48 h Control Representative image.tif
- Figure EV3/EV3C-E/IXA4 treatment-MyHC staining images/48 h Control-2.tif
- Figure EV3/EV3C-E/IXA4 treatment-MyHC staining images/48 h Control-3.tif
- Figure EV3/EV3C-E/IXA4 treatment-MyHC staining images/48 h IXA4 Representative image with box.tiff
- Figure EV3/EV3C-E/IXA4 treatment-MyHC staining images/48 h IXA4 Representative image.tif
- Figure EV3/EV3C-E/IXA4 treatment-MyHC staining images/48 h IXA4-2.tif
- Figure EV3/EV3C-E/IXA4 treatment-MyHC staining images/48 h IXA4-3.tif
- Figure EV3/EV3F/
- Figure EV3/EV3F/Cell mixing experiment- images/
- Figure EV3/EV3F/Cell mixing experiment- images/0 h GFP control-mCherry control Representative image.tif
- Figure EV3/EV3F/Cell mixing experiment- images/0 h GFP control-mCherry IRE1a KD Representative image.tif
- Figure EV3/EV3F/Cell mixing experiment- images/48 h GFP control-mCherry control Representative image.tif
- Figure EV3/EV3F/Cell mixing experiment- images/48 h GFP control-mCherry control-2.tif
- Figure EV3/EV3F/Cell mixing experiment- images/48 h GFP control-mCherry control-3.tif
- Figure EV3/EV3F/Cell mixing experiment- images/48 h GFP control-mCherry control-4.tif
- Figure EV3/EV3F/Cell mixing experiment- images/48 h GFP control-mCherry control-5.tif
- Figure EV3/EV3F/Cell mixing experiment- images/48 h GFP control-mCherry control-6.tif
- Figure EV3/EV3F/Cell mixing experiment- images/48 h GFP control-mCherry control-7.tif
- Figure EV3/EV3F/Cell mixing experiment- images/48 h GFP control-mCherry IRE1a KD Representative image.tif
- Figure EV3/EV3F/Cell mixing experiment- images/48 h GFP control-mCherry IRE1a KD-2.tif
- Figure EV3/EV3F/Cell mixing experiment- images/48 h GFP control-mCherry IRE1a KD-3.tif
- Figure EV3/EV3F/Cell mixing experiment- images/48 h GFP control-mCherry IRE1a KD-4.tif
- Figure EV3/EV3F/Cell mixing experiment- images/48 h GFP control-mCherry IRE1a KD-5.tif
- Figure EV3/EV3F/Cell mixing experiment- images/gfp + mcherry IRE1-KD 48h.tif
- Figure EV3/EV3G/
- Figure EV3/EV3G/GAPDH - Western.tif
- Figure EV3/EV3G/IRE1a - Western.tif
- Figure EV3/EV3G/MyHC - Western.tif
- Figure EV3/EV3G/p-100-p52 - Western.tif
- Figure EV3/EV3G/p-GSK-3B - Western.tif
- Figure EV3/EV3G/p-p65 - Western.tif
- Figure EV3/EV3G/p65 - Western.tif
- Figure EV3/EV3G/Western blot with annotation.pptx
- Figure EV3/EV3H/
- Figure EV3/EV3H/EV3H mRNA levels quantification.xlsx
