# Supplementary material for: The IRE1α/XBP1 signaling axis drives myoblast fusion in adult skeletal muscle
Source: EMBO Rep. 2024 Jul 9;25(8):3627–50. doi: 10.1038/s44319-024-00197-4 (PMC11316051; doi:10.1038/s44319-024-00197-4)
Supplement: Supplementary file 14 — Figure EV3 Source Data [file 44319_2024_197_MOESM14_ESM.zip › Figure EV3/EV3C-E/EV3D-E IXA4-Myotube diameter and fusion index quantification.xlsx]

## Sheet: Sheet1
	Figure EV3D				Figure EV3E
	Myotube Diameter (μm)				Fusion index (%)
	Control	IXA4			Control	IXA4
	9.99015	17.0819			59.51	71.055
	11.4098	18.3086			52.093	75.468
	11.0879	18.1253			53.882	69.181
	Unpaired t test				Unpaired t test
	P value	0.0003			P value	0.0045
	P value summary	***			P value summary	**
	Significantly different (P < 0.05)?	Yes			Significantly different (P < 0.05)?	Yes
	One- or two-tailed P value?	Two-tailed			One- or two-tailed P value?	Two-tailed
	t, df	t=12.19, df=4			t, df	t=5.753, df=4
