# Supplementary material for: The IRE1α/XBP1 signaling axis drives myoblast fusion in adult skeletal muscle
Source: EMBO Rep. 2024 Jul 9;25(8):3627–50. doi: 10.1038/s44319-024-00197-4 (PMC11316051; doi:10.1038/s44319-024-00197-4)
Supplement: Supplementary file 14 — Figure EV3 Source Data [file 44319_2024_197_MOESM14_ESM.zip › Figure EV3/EV3H/EV3H mRNA levels quantification.xlsx]

## Sheet: Sheet1
	Figure EV3H
	Control siRNA	IRE1 siRNA	Table Analyzed	Wnt4
	1.14	0.75
			Column B	Data Set-B
	1.53	0.84	vs.	vs.
			Column A	Data Set-A
	0.57	0.61
			Unpaired t test
			P value	0.2931
			P value summary	ns
			Significantly different (P < 0.05)?	No
			One- or two-tailed P value?	Two-tailed
			t, df	t=1.209, df=4
	Control siRNA	IRE1 siRNA	Table Analyzed	Wnt5a
	0.98	0.61
			Column B	Data Set-B
	1.61	1	vs.	vs.
			Column A	Data Set-A
	0.63	0.5
			Unpaired t test
			P value	0.3177
			P value summary	ns
			Significantly different (P < 0.05)?	No
			One- or two-tailed P value?	Two-tailed
			t, df	t=1.141, df=4
	Control siRNA	IRE1 siRNA	Table Analyzed	Wnt3a
	2.12	1.5
			Column B	Data Set-B
	1.24	1.69	vs.	vs.
			Column A	Data Set-A
	0.38	2.64
			Unpaired t test
			P value	0.3197
			P value summary	ns
			Significantly different (P < 0.05)?	No
			One- or two-tailed P value?	Two-tailed
			t, df	t=1.135, df=4
	Control siRNA	IRE1 siRNA	Table Analyzed	Wnt11
	0.96	0.86
			Column B	Data Set-B
	1.55	0.96	vs.	vs.
			Column A	Data Set-A
	0.67	0.29
			Unpaired t test
			P value	0.3439
			P value summary	ns
			Significantly different (P < 0.05)?	No
			One- or two-tailed P value?	Two-tailed
			t, df	t=1.073, df=4
	Control siRNA	IRE1 siRNA	Table Analyzed	Fzd2
	0.8	0.67
			Column B	Data Set-B
	1.83	0.57	vs.	vs.
			Column A	Data Set-A
	0.68	0.65
			Unpaired t test
			P value	0.2658
			P value summary	ns
			Significantly different (P < 0.05)?	No
			One- or two-tailed P value?	Two-tailed
			t, df	t=1.292, df=4
	Control siRNA	IRE1 siRNA	Table Analyzed	Fzd4
	1.08	1.02
			Column B	Data Set-B
	1.68	1.09	vs.	vs.
			Column A	Data Set-A
	0.55	0.52
			Unpaired t test
			P value	0.5757
			P value summary	ns
			Significantly different (P < 0.05)?	No
			One- or two-tailed P value?	Two-tailed
			t, df	t=0.6085, df=4
	Control siRNA	IRE1 siRNA	Table Analyzed	Fzd6
	1.07	0.89
			Column B	Data Set-B
	1.25	1.06	vs.	vs.
			Column A	Data Set-A
	0.75	0.57
			Unpaired t test
			P value	0.4216
			P value summary	ns
			Significantly different (P < 0.05)?	No
			One- or two-tailed P value?	Two-tailed
			t, df	t=0.8945, df=4
	Control siRNA	IRE1 siRNA	Table Analyzed	Axin2
	1.12	0.95
			Column B	Data Set-B
	1.01	0.79	vs.	vs.
			Column A	Data Set-A
	0.88	0.58
			Unpaired t test
			P value	0.1459
			P value summary	ns
			Significantly different (P < 0.05)?	No
			One- or two-tailed P value?	Two-tailed
			t, df	t=1.802, df=4
