# Supplementary material for: The IRE1α/XBP1 signaling axis drives myoblast fusion in adult skeletal muscle
Source: EMBO Rep. 2024 Jul 9;25(8):3627–50. doi: 10.1038/s44319-024-00197-4 (PMC11316051; doi:10.1038/s44319-024-00197-4)
Supplement: Supplementary file 15 — Figure EV4 Source Data [file 44319_2024_197_MOESM15_ESM.zip › Figure EV4/EV4B/EV4B mRNA levels quantification.xlsx]

## Sheet: Sheet1
	Figure EV4B
	Control siRNA	IRE1 siRNA	Unpaired t test	Bloc1s1
	1.04	1.09	P value	0.7204
			P value summary	ns
	1.14	0.96	Significantly different (P < 0.05)?	No
			One- or two-tailed P value?	Two-tailed
	0.85	1.09	t, df	t=0.3841, df=4
	1.11	0.87	Unpaired t test	Erdj4
			P value	0.3671
	1.06	0.83	P value summary	ns
			Significantly different (P < 0.05)?	No
	0.85	1.02	One- or two-tailed P value?	Two-tailed
			t, df	t=1.016, df=4
	0.98	0.86	Unpaired t test	Pdgfr
			P value	0.0124
	1.07	0.78	P value summary	*
			Significantly different (P < 0.05)?	Yes
	0.95	0.79	One- or two-tailed P value?	Two-tailed
			t, df	t=4.321, df=4
	1.03	0.96	Unpaired t test	Scara3
			P value	0.0446
	0.98	0.92	P value summary	*
			Significantly different (P < 0.05)?	Yes
	0.99	0.88	One- or two-tailed P value?	Two-tailed
			t, df	t=2.889, df=4
	0.85	1.07	Unpaired t test	Sparc
			P value	0.8771
	1.26	0.86	P value summary	ns
			Significantly different (P < 0.05)?	No
	0.93	1.04	One- or two-tailed P value?	Two-tailed
			t, df	t=0.1648, df=4
	1.07	0.62	Unpaired t test	Ern1
			P value	0.0005
	0.98	0.58	P value summary	***
			Significantly different (P < 0.05)?	Yes
	0.95	0.55	One- or two-tailed P value?	Two-tailed
			t, df	t=10.07, df=4
	0.89	0.61	Unpaired t test	sXbp1
			P value	0.0422
	0.9	0.7	P value summary	*
			Significantly different (P < 0.05)?	Yes
	1.26	0.64	One- or two-tailed P value?	Two-tailed
			t, df	t=2.944, df=4
