# Supplementary material for: The IRE1α/XBP1 signaling axis drives myoblast fusion in adult skeletal muscle
Source: EMBO Rep. 2024 Jul 9;25(8):3627–50. doi: 10.1038/s44319-024-00197-4 (PMC11316051; doi:10.1038/s44319-024-00197-4)
Supplement: Supplementary file 16 — Figure EV5 Source Data [file 44319_2024_197_MOESM16_ESM.zip]

Archive with 48 entries (37 files):
- Figure EV5/
- Figure EV5/EV5A/
- Figure EV5/EV5A/EV5A mRNA levels Quantification.xlsx
- Figure EV5/EV5B/
- Figure EV5/EV5B/GAPDH- Western.tif
- Figure EV5/EV5B/MyHC- Western.tif
- Figure EV5/EV5B/sXBP1- Western.tif
- Figure EV5/EV5B/Western blot with annotation.pptx
- Figure EV5/EV5C/
- Figure EV5/EV5C/GAPDH- Western.tif
- Figure EV5/EV5C/IRE1a- Western.tif
- Figure EV5/EV5C/pIRE1a- Western.tif
- Figure EV5/EV5C/sXBP1- Western.tif
- Figure EV5/EV5C/Western blot with annotation.pptx
- Figure EV5/EV5D-G/
- Figure EV5/EV5D-G/EV5D/
- Figure EV5/EV5D-G/EV5D/Western blot with annotation.pptx
- Figure EV5/EV5D-G/EV5D/Western-GAPDH.tif
- Figure EV5/EV5D-G/EV5D/Western-sXBP1.tif
- Figure EV5/EV5D-G/EV5E/
- Figure EV5/EV5D-G/EV5E/IRE1 inhibitors-MyHC staining images/
- Figure EV5/EV5D-G/EV5E/IRE1 inhibitors-MyHC staining images/4u8C Representative image with box.tiff
- Figure EV5/EV5D-G/EV5E/IRE1 inhibitors-MyHC staining images/4u8C Representative image.tif
- Figure EV5/EV5D-G/EV5E/IRE1 inhibitors-MyHC staining images/4u8c-2.tif
- Figure EV5/EV5D-G/EV5E/IRE1 inhibitors-MyHC staining images/4u8c-3.tif
- Figure EV5/EV5D-G/EV5E/IRE1 inhibitors-MyHC staining images/APY29 Representative image with box.tiff
- Figure EV5/EV5D-G/EV5E/IRE1 inhibitors-MyHC staining images/APY29 Representative image.tif
- Figure EV5/EV5D-G/EV5E/IRE1 inhibitors-MyHC staining images/APY29-2.tif
- Figure EV5/EV5D-G/EV5E/IRE1 inhibitors-MyHC staining images/APY29-3.tif
- Figure EV5/EV5D-G/EV5E/IRE1 inhibitors-MyHC staining images/B-I09 Representative image with box.tiff
- Figure EV5/EV5D-G/EV5E/IRE1 inhibitors-MyHC staining images/B-I09 Representative image.tif
- Figure EV5/EV5D-G/EV5E/IRE1 inhibitors-MyHC staining images/B-I09-2.tif
- Figure EV5/EV5D-G/EV5E/IRE1 inhibitors-MyHC staining images/B-I09-3.tif
- Figure EV5/EV5D-G/EV5E/IRE1 inhibitors-MyHC staining images/Control Representative image with box.tiff
- Figure EV5/EV5D-G/EV5E/IRE1 inhibitors-MyHC staining images/Control Representative image.tif
- Figure EV5/EV5D-G/EV5E/IRE1 inhibitors-MyHC staining images/Control-2.tif
- Figure EV5/EV5D-G/EV5E/IRE1 inhibitors-MyHC staining images/Control-3.tif
- Figure EV5/EV5D-G/EV5F-G/
- Figure EV5/EV5D-G/EV5F-G/EV5F-G_Fusion index_Mononucleated cells_Quantification.xlsx
- Figure EV5/EV5H/
- Figure EV5/EV5H/Western blot with annotation.pptx
- Figure EV5/EV5H/Western-GAPDH.png
- Figure EV5/EV5H/Western-sXBP1.png
- Figure EV5/EV5H/Western-Total IRE1a.png
- Figure EV5/EV5I/
- Figure EV5/EV5I/Western blot with annotation.pptx
- Figure EV5/EV5I/Western-GAPDH.tif
- Figure EV5/EV5I/Western-Myomaker.tif
