# Supplementary material for: The IRE1α/XBP1 signaling axis drives myoblast fusion in adult skeletal muscle
Source: EMBO Rep. 2024 Jul 9;25(8):3627–50. doi: 10.1038/s44319-024-00197-4 (PMC11316051; doi:10.1038/s44319-024-00197-4)
Supplement: Supplementary file 16 — Figure EV5 Source Data [file 44319_2024_197_MOESM16_ESM.zip › Figure EV5/EV5A/EV5A mRNA levels Quantification.xlsx]

## Sheet: Sheet1
Figure EV5A
mRNA levels (Fold Change)		pBABE eGFP	pBABE IRE1			Unpaired t test
		1.39	58.81			P value	0.0004
						P value summary	***
IRE1a		0.86	76.27			Significantly different (P < 0.05)?	Yes
						One- or two-tailed P value?	Two-tailed
		0.84	58.53			t, df	t=10.82, df=4
		1.11	2.73			Unpaired t test
Myomaker						P value	<0.0001
		0.94	2.88			P value summary	****
						Significantly different (P < 0.05)?	Yes
		0.95	2.6			One- or two-tailed P value?	Two-tailed
						t, df	t=17.75, df=4
Myomerger L		1	3.41			Unpaired t test
						P value	0.0002
		0.91	3.9			P value summary	***
						Significantly different (P < 0.05)?	Yes
		1.1	3.35			One- or two-tailed P value?	Two-tailed
						t, df	t=13.96, df=4
		1.14	2.6			Unpaired t test
Myomerger S						P value	0.0018
		0.88	2.45			P value summary	**
						Significantly different (P < 0.05)?	Yes
		1	2.04			One- or two-tailed P value?	Two-tailed
						t, df	t=7.395, df=4
		1.5	2.01			Unpaired t test
M-cadherin						P value	0.0359
		0.75	2.43			P value summary	*
						Significantly different (P < 0.05)?	Yes
		0.89	1.67			One- or two-tailed P value?	Two-tailed
						t, df	t=3.110, df=4
		1.12	3.43			Unpaired t test
Caveolin3						P value	<0.0001
		0.94	3.1			P value summary	****
						Significantly different (P < 0.05)?	Yes
		0.95	3.11			One- or two-tailed P value?	Two-tailed
						t, df	t=17.95, df=4
		1.01	2.14			Unpaired t test
B1D-Integrin						P value	0.0187
		1.51	3.38			P value summary	*
						Significantly different (P < 0.05)?	Yes
		0.65	3.6			One- or two-tailed P value?	Two-tailed
						t, df	t=3.826, df=4
		1.11	1.28			Unpaired t test
Nephronectin						P value	0.0218
		0.88	1.35			P value summary	*
						Significantly different (P < 0.05)?	Yes
		1.02	1.22			One- or two-tailed P value?	Two-tailed
						t, df	t=3.649, df=4
