# Supplementary material for: The IRE1α/XBP1 signaling axis drives myoblast fusion in adult skeletal muscle
Source: EMBO Rep. 2024 Jul 9;25(8):3627–50. doi: 10.1038/s44319-024-00197-4 (PMC11316051; doi:10.1038/s44319-024-00197-4)
Supplement: Supplementary file 16 — Figure EV5 Source Data [file 44319_2024_197_MOESM16_ESM.zip › Figure EV5/EV5D-G/EV5F-G/EV5F-G_Fusion index_Mononucleated cells_Quantification.xlsx]

## Sheet: Fig EV5F
	Fig EV5F
			Control	APY29 (280nM)		B-I09 (1.23uM)		4u8C (4uM)
			19.9405	31.672		9.95851		8.25688
			24.1486	39.6458		9.37143		11.2732
			21.0059	36.7751		12.2876		8.4788
				APY29 vs Con		B-I09 vs Con		4u8C vs Con
				Unpaired t test		Unpaired t test		Unpaired t test
				P value	0.0057	P value	0.002	P value	0.0015
				P value summary	**	P value summary	**	P value summary	**
				Significantly different (P < 0.05)?	Yes	Significantly different (P < 0.05)?	Yes	Significantly different (P < 0.05)?	Yes
				One- or two-tailed P value?	Two-tailed	One- or two-tailed P value?	Two-tailed	One- or two-tailed P value?	Two-tailed
				t, df	t=5.405, df=4	t, df	t=7.221, df=4	t, df	t=7.760, df=4

## Sheet: Fig EV5G
	Figure EV5G
			Control		APY29 (280nM)		B-I09 (1.23uM)		4u8C (4uM)
			241		214		417		438
			246		227		486		425
			235		208		324		428
				APY29 vs Con		B-I09 vs Con		4u8C vs Con
				Unpaired t test		Unpaired t test		Unpaired t test
				P value	0.0195	P value	0.0232	P value	<0.0001
				P value summary	*	P value summary	*	P value summary	****
				Significantly different (P < 0.05)?	Yes	Significantly different (P < 0.05)?	Yes	Significantly different (P < 0.05)?	Yes
				One- or two-tailed P value?	Two-tailed	One- or two-tailed P value?	Two-tailed	One- or two-tailed P value?	Two-tailed
				t, df	t=3.775, df=4	t, df	t=3.578, df=4	t, df	t=37.52, df=4
